# Supplementary material for: Practical Assessment of an Interdisciplinary Bacteriophage Delivery Pipeline for Personalized Therapy of Gram-Negative Bacterial Infections
Source: Pharmaceuticals (Basel). 2022 Feb 2;15(2):186. doi: 10.3390/ph15020186 (PMC8879309; doi:10.3390/ph15020186)
Supplement: Supplementary file 1 [file pharmaceuticals-15-00186-s001.zip]

Archive with 1 entries (1 files):
- pharmaceuticals-1525207 - Supplementary Material.pdf
